# Supplementary material for: Landscape of Herbal Food Supplements: Where Do We Stand with Health Claims?
Source: Nutrients. 2025 May 2;17(9):1571. doi: 10.3390/nu17091571 (PMC12073160; doi:10.3390/nu17091571)
Supplement: Supplementary file 1 [file nutrients-17-01571-s001.zip]

Archive with 1 entries (1 files):
- nutrients-3606592-supplementary.pdf
